# Supplementary material for: Genetic worth of multiple sets of cowpea breeding lines destined for advanced yield testing
Source: Euphytica. 2021 Jan 29;217(2):30. doi: 10.1007/s10681-020-02763-y (PMC7846544; doi:10.1007/s10681-020-02763-y)
Supplement: Supplementary file 1 — Supplementary file1 (xlsx 37 kb) [file 10681_2020_2763_MOESM1_ESM.xlsx]

## Sheet: Sheet2
Genetic worth of multiple sets of cowpea breeding lines destined for advanced yield testing
Patrick Obia Ongom1, #, Christian Fatokun2, Abou Togola1, Oyebode Gideon Oluwaseye1, Ahmad Mansur1, Ishaya Daniel Jockson1, Garba Bala1, Ousmane Boukar1
1International Institute of Tropical Agriculture (IITA), Kano, Nigeria
2International Institute of Tropical Agriculture (IITA), Ibadan, Nigeria
#correspondence;
E-mail: P.Ongom@cgiar.org
ORCID: https://orcid.org/0000-0002-5303-3602
Address: IITA Kano station, PMB 3112, Kano, Nigeria
Supplemental File 1. Grouping basis, crossing structure and agronomic characteristics of parental lines involved in the eight sets of cowpea materials evaluated in preliminary yield trials in 2019 across two locations in Northern Nigeria
General crossing structure and basis of grouping of breeding sets
Features and paretal assignment to sets (groups)
Pedigree	Source	Pelim1	Pelim2	Pelim3	Prelim5	Prelim7	Prelim8	Prelim10	Prelim11	*Parental overlap	Agronomic features of parents involved
(IT00K-1263 X IT98K-205-8)	IITA	0	0	0	0	1	0	0	0	1	Striga resistance, high grain yielding, early maturity, drought tolerent, resistant to virus, erect type, highest protein content
(IT08K-150-28 X IT99K-573-1-1)	IITA	0	0	0	1	0	0	0	0	1	Striga and Bacterial wilt resistant, high grain yielding, drought tolerent, semi erect type
(KPRI X IT99K-7-21-2-2 )	IITA	0	0	0	1	0	0	0	0	1	Striga resistant, high grain yielding, drought tolerent, semi erect type
B 301	IITA	0	0	0	1	0	0	0	0	1	Striga resistant, high grain yielding, drought tolerent, semi erect type
Dadaga	IITA	0	1	0	0	0	0	0	0	1	Drought tolerant, fodder yield, large seed size, spreading type
IT03K-130	IITA	0	0	0	1	0	0	0	0	1	Drought tolerent, high grain yield and Striga
IT03K-333-2	IITA	1	0	0	0	0	0	0	0	1	High grain yielding, drought tolerant, strigs resistant, dual puepse
IT04K-332-2-1	IITA	0	0	0	0	0	0	1	0	1	Early maturity, high grain yield, striga resistant
IT06K-147-1	IITA	0	0	1	0	0	0	0	0	1	High grain yield, dual purpose, drought tolerant
IT07K-173-7	IITA	0	1	0	0	0	0	0	0	1	Striga resistant, drought tolerant, high grain yielding, semi erect type
IT07K-202-210	IITA	1	0	0	0	0	0	0	0	1	Drought tolerant,high grain yield, semi erect
IT07K-219-69	IITA	0	1	0	0	0	0	0	0	1	High grain yield, dought tolerant, semi erect type
IT07K-275	IITA	0	0	0	0	0	0	1	0	1	Striga resistant early maturity, insect tolerant, high grain yielding
IT07K-283-2	IITA	1	0	0	0	0	0	0	0	1	High grain yield, dual purpose, semi erect type, drought tolerant
IT07K-283-2-1	IITA	0	0	0	1	0	0	0	0	1	High grain yield, dual purpose, semi erect type, drought tolerant
IT07K-299-6	IITA	0	1	0	0	0	0	0	0	1	Striga resistant, high grain yielding, drought tolerent, semi erect type
IT07K-313-41	IITA	0	0	0	1	0	0	0	0	1	Drought tolerant, high grain yield, semi erect type
IT07K-318-33	IITA	0	0	0	0	0	0	1	0	1	Early maturity, high grain yielding, striga resistant and drought tolerant, erect type
IT08K-125-18	IITA	0	0	0	0	0	0	1	0	1	Striga resistant, early maturity, drought tolerant
IT08K-126-42	IITA	0	0	1	0	0	0	0	0	1	Striga and blight resistant, drought tolerant, high grain yielding, semi erect type
IT08K-143-5	IITA	1	0	0	0	0	0	0	0	1	Drought tolerant, dual purpose, high grain yield, semi erect type
IT08K-150-29	IITA	0	0	0	0	0	0	1	0	1	Striga esistant, drought tolerant, early maturing, high grain yield, erect type
IT08K-162-7	IITA	0	1	0	0	0	0	0	0	1	Drought tolerant, high grain yield, semi erect type
IT08K-180-5	IITA	0	0	1	0	0	0	0	0	1	Striga resistant, high grain yielding, drought tolerent, semi erect type
IT08K-186-3	IITA	0	1	0	0	0	0	0	0	1	Drought tolerant, high grain yield, Aphid resistant, semi erect type
IT08K-187-14	IITA	0	1	0	0	0	0	0	0	1	Drought tolerant, high grain yield, Aphid resistant, semi erect type
IT08K-190-1	IITA	0	0	0	0	0	0	1	0	1	Drought tolerant, high grain yield, early maturing, semi erect type
IT08K-299-6	IITA	0	1	0	0	0	0	0	0	1	Drought tolerant, high grain yield, semi erect type
IT90K-372-1-2-1	IITA	0	0	0	1	0	0	0	0	1	Drought tolerant, high grain yield, semi erect type
IT90K-78	IITA	0	0	0	0	0	0	1	0	1	Early maturing, drought tolerant, high grain yield, insect pest tolerant, erect type
IT93K-452-1	IITA	0	0	0	0	0	0	1	0	1	Extra early maturity, high grain yielding, drought and heat tolerant, erect type
IT95K-230-3	IITA	0	0	1	0	0	0	0	0	1	Striga resistant, high grain yielding, drought tolerent, semi erect type
IT97K-202-2-10	IITA	1	0	0	0	0	0	0	0	1	Drought tolerant, high grain yield, semi erect type
IT97K-220-1-1	IITA	1	0	0	0	0	0	0	0	1	Drought tolerant, high grain yield, semi erect type
IT97K-499-35	IITA	0	0	0	0	0	0	1	0	1	Striga resistant, drought tolerent, early maturing, high grain yielding, erect type
IT99K-573-1-1	IITA	0	0	1	0	0	0	0	0	1	Striga and wilt resistant, high grain yielding, dual purpose, insect pest tolerant, semi erect type
IT98K-131-2	IITA	0	0	0	0	1	0	0	0	1	Drought tolerent, high yield, early maturing, seme erect type
IT98K-205-8	IITA	0	0	0	0	0	0	1	0	1	Striga and virus resistant, early maturity, drought and insec pest tolerant and high grain yield, erect type, Aphid resistant
IT98K-378-4	IITA	0	0	0	0	0	0	1	0	1	High grain yield, early maturing, druoght tolerant, erect type
IT98K-491-4	IITA	0	0	0	0	0	0	1	0	1	Early maturity, high yielding, drought tolerant, erect type
TVU14012	IITA	0	0	0	0	0	1	0	0	1	Striga resistant, high grain yielding, drought tolerent, semi erect type
IT95K-230-3	IITA	1	0	0	0	0	0	0	0	1	Drought tolerant, high grain yield, semi erect type
(IT00K-901-5 X IT97K-499-38)	IITA	0	0	0	0	1	0	0	0	1	Striga resistant, early maturing, high grain and fodder yield, semi erect type
(IT03K-324-9 X IT96D-610)	IITA	0	0	0	0	1	0	0	0	1	Early maturing, high grain yield, drought tolerant, erect type
(IT04K-321-2 X IT97K-499-38)	IITA	0	0	0	0	0	0	1	0	1	Striga resistant, early maturing, high grain yield, drought and heat tolerant,, semi erect type
(IT07K-243-1-10 X IT97K-499-35)	IITA	0	0	0	0	0	0	1	0	1	Striga resistant, early maturing, high grain yield, drought tolerant, semi erect type
(IT08K-150-26 X IT97K-499-35)	IITA	0	0	0	0	1	0	0	0	1	Striga resistant, early maturing, high grain yield, drought tolerant, semi erect type
Danmisira	IITA	1	0	0	0	0	0	0	0	1	Large seed size, high fodder yield spreading type, drought tolerant
IT03K-337-6 (IT95K-1088-4 x IT90K-284-2)	IITA	0	0	0	0	0	1	0	0	1	High grain yield, semi erect type
IT03K-338-1-1 (IT87D-941-1 x IT95K-1088-4)	IITA	0	0	0	0	0	1	0	0	1	High grain yield, semi erect type
IT03K-364	IITA	0	0	1	0	0	0	0	0	1	High grain yield, semi erect type
IT03K-364-1	IITA	0	0	0	0	0	1	0	0	1	High grain yield, semi erect type
IT03K-374-8	IITA	0	0	0	0	0	0	1	0	1	High grain yield, early maturing, drought tolerant, erect type
IT03K-378-4	IITA	0	0	0	0	0	1	0	0	1	High grain yield, drought and heat tolerant, semi erect type
IT04K-267-8	IITA	0	0	0	0	0	1	0	0	1	High grain yield, drought tolerant, semi erect type
IT04K-321	IITA	0	1	0	0	0	0	0	0	1	Heat tolerant, high grain yield, semi erect type
IT04K-321-2	IITA	0	0	1	0	0	0	0	0	1	Heat tolerant, high grain yield, semi erect type
IT06K-111	IITA	1	0	0	0	0	0	0	0	1	Striga resistant, high grain yield, drought tolerant, semi erect type
IT06K-139	IITA	1	0	0	0	0	0	0	0	1	High grain yield, drought tolerant, semi erect type
IT06K-270	IITA	0	0	0	0	1	0	0	0	1	Striga and Aphid resistant, high grain yield, drought tolerant, early maturing, erect type
IT06K-275	IITA	0	1	0	0	1	0	0	0	2	Striga and Aphid resistant, high grain yield, drought tolerant, early maturing, erect type
IT06K-281-1	IITA	1	0	0	0	0	0	0	0	1	Striga resistant, high grain yield, drought tolerant, semi erect type
IT07K-202-2-10	IITA	0	0	0	0	1	0	0	0	1	Striga and Aphid resistant, high grain yield, drought tolerant, early maturing, erect type
IT07K-210-1-1	IITA	0	1	0	0	0	0	0	0	1	Resistance to Nematode and powdery mildew, high grain yield, semi erect
IT07K-217-1	IITA	0	0	0	0	1	0	0	0	1	Resistance to Nematode and powdery mildew, high grain yield, drought tolerant early maturing, erect type
IT07K-220-1-9	IITA	0	0	0	0	1	0	0	0	1	Resistance to Nematode and powdery mildew, high grain yield, drought tolerant early maturing, erect type
IT07K-241-1-2	IITA	0	1	0	0	0	0	0	0	1	High grain yield, drought tolerant, semi erect type
IT07K-243-1-1	IITA	0	0	0	0	1	0	0	0	1	Striga resistant, early maturing, high grain yield, drought tolerant, erect type
IT07K-243-1-10	IITA	0	0	0	0	1	0	0	0	1	Striga resistant, early maturing, high grain yield, drought tolerant, erect type
IT07K-243-1-2	IITA	0	0	0	0	1	0	0	0	1	Striga resistant, early maturing, high grain yield, drought tolerant, erect type
IT07K-244-1-1	IITA	1	0	0	0	0	0	0	0	1	High grain yield, drought tolerant, erect type
IT07K-273-2-1	IITA	0	1	0	0	0	0	0	0	1	High grain yield, drought tolerant, erect type
IT07K-290-11	IITA	0	0	1	0	0	1	0	0	2	Striga resistant, high grain yield, drought tolerant, semi erect type
IT07K-291-69	IITA	0	0	0	0	1	0	0	0	1	Early maturing, high grain yield, drought tolerant, erect type
IT07K-304-9	IITA	0	0	0	1	0	0	0	0	1	High grain yield, drought tolerant, erect type
IT07K-317-48	IITA	0	0	0	0	0	0	1	0	1	Striga and Aphid resistant, high grain yield, drought tolerant, early maturing, erect type
IT07K-318-2	IITA	0	0	0	0	0	0	1	0	1	Early maturity, high grain yielding, striga resistant and drought tolerant, erect type
IT07K-318-33	IITA	0	0	0	0	0	0	1	0	1	Early maturity, high yielding, striga tolerant, erect type, unique uniform flower
IT08K-125-38	IITA	0	0	0	0	0	1	1	0	2	Striga resistant, high grain yield, drought tolerant, semi erect type
IT08K-126-2	IITA	0	0	1	0	0	0	0	0	1	Striga resistant, high grain yield, drought tolerant, baeterial blight, semi erect type
IT08K-150 -28	IITA	0	0	0	0	0	0	1	0	1	Striga resistant, drought tolerant, early maturing, high grain yield, erect type
IT07K-313-4	IITA	0	0	0	1	0	0	0	0	1	High grain yield, drought tolerant, semi erect type
IT98K-503-1	IITA	1	0	0	1	0	0	0	0	2	Drought tolerant, high grain yield, semi erect type
IT99K-7-21-2-2	IITA	0	0	0	1	0	0	0	0	1	Drought tolerant, high grain yield, dual purpose, striga resistant, semi rect type
ITO3K-378-4	IITA	0	0	0	0	0	0	1	0	1	High grain yield, early maturing, drought tolerant, erect type
ITO8K-150-26	IITA	0	0	0	0	0	0	1	0	1	Striga esistant, drought tolerant, early maturing, high grain yield, erect type
KPRI 96-32	IITA	0	0	0	1	0	0	0	0	1	High grain yield, dual purpose, semi erect type, drought tolerant
KPRI96-73	IITA	1	0	0	0	0	0	0	0	1	High grain yield, dual purpose, semi erect type, drought tolerant
TN 88-63	IITA	0	0	0	1	0	0	0	0	1	Striga resistant, high grain yielding, drought tolerent, semi erect type
Tvu 16504	IITA	0	0	0	1	0	0	0	0	1	Drought tolerant, high grain yield, semi erect type
Tvu 474	IITA	0	0	0	1	0	0	0	0	1	High grain yield, dual purpose, semi erect type, drought tolerant
TVU11960	IITA	1	0	0	0	0	0	0	0	1	High grain yield, dual purpose, semi erect type, drought tolerant
TVU14357	IITA	0	0	1	0	0	0	0	0	1	Striga resistant, high grain yielding, drought tolerent, semi erect type
TVU16502	IITA	1	0	0	0	0	0	0	0	1	Drought tolerant, high grain yield, semi erect type
TVU16504	IITA	1	0	0	0	0	0	0	0	1	Drought tolerent, high grain yield, seme erect type
TVU474	IITA	0	0	1	0	0	0	0	0	1	Drought tolerent, high grain yield, seme erect type
IT98K-131-2	IITA	0	0	0	0	0	1	0	0	1	Drought tolerent, high grain yield, seme erect type
IT99K-494-3	IITA	0	0	0	0	0	1	0	0	1	Drought tolerent, high grain yield, seme erect type
IT99K-573-1-1	IITA	1	0	0	0	0	1	0	0	2	Striga and wilt resistant, high grain yielding, dual purpose, insect pest tolerant, semi erect type
Tvu 14012	IITA	0	0	0	1	0	0	0	0	1	Drought tolerent, high grain yield, seme erect type
TVU 14357	IITA	0	0	0	1	0	0	0	0	1	Drought tolerent, high grain yield, seme erect type
IT08K-150-26	IITA	0	0	0	0	1	0	0	0	1	Striga esistant, drought tolerant, early maturing, high grain yield, erect type
IT08K-150-28	IITA	0	0	0	0	1	0	0	0	1	Striga esistant, drought tolerant, early maturing, high grain yield, erect type
IT08K-162-3	IITA	0	0	0	0	0	1	0	0	1	High grain yield, drought tolerant, semi erect type
IT08K-173-7	IITA	0	0	0	0	1	0	0	0	1	High grain yield, drought tolerant, early maturing, semi erect type
IT08K-175-3	IITA	0	0	0	1	0	0	0	0	1	High grain yield, resistance to virus, spreading type
IT08K-187-4	IITA	0	0	0	0	1	0	0	0	1	Resistance to Nematode and powdery mildew, high grain yield, drought tolerant early maturing, erect type
IT08K-187-8	IITA	0	0	0	0	1	0	0	0	1	Resistance to Nematode and powdery mildew, high grain yield, drought tolerant early maturing, erect type
IT08K-193-8	IITA	0	0	0	0	0	1	0	0	1	Striga resistant, high grain yield, drought tolerant, semi erect type
IT08K-201-5	IITA	0	1	0	0	0	0	0	0	1	High grain yield, drought tolerant, semi erect type
IT08K-215-1	IITA	0	0	0	0	0	1	0	0	1	High grain yield, drought tolerant, semi erect type
IT84S-2246-4	IITA	0	0	1	0	0	0	0	0	1	Drought tolerant, high grain yield, semi erect type
IT90K-277-2	IITA	0	0	0	0	1	0	0	0	1	High grain yield, drought tolerant, dual purpose, early maturing, resistance to virus disease, semi erect type
IT90K-56	IITA	0	0	0	0	0	0	1	0	1	Insect pest tolerant, early maturing, high grain yield, erect type
IT90K-59	IITA	0	0	0	0	1	0	0	0	1	Insect pest tolerant, early maturing, high grain yield, erect type
IT90K-76	IITA	0	0	0	0	0	0	1	0	1	Insect pest tolerant, early maturing, high grain yield, striga resistant, erect type
IT96D-610	IITA	0	0	0	0	1	0	0	0	1	Early maturing, high grain yield, drought tolerant, erect type
IT97K-499-39	IITA	0	1	0	0	0	0	0	0	1	Heat and drought tolerant, high grain yield, striga resistant semi erect, resistant to biotic stresses
IT97K-499-38	IITA	0	1	0	0	0	0	0	0	1	Heat and drought tolerant, high grain yield, striga resistant semi erect
CB27	UCR	0	0	0	0	0	0	0	1	1	High yielding under drought; large black‐eye seed; photoperiod insensitive; erect growth habit; early maturing; Heat tolerant, resistant to root‐knot nematode, Fusarium wilt and foliar thrips
IT00K-1263	IITA	0	0	0	0	0	0	0	1	1	High yielding under drought; dark‐brown seed; stay‐green under drought; Resistant to Striga, aphid, Fusarium wilt and root‐knot nematode
IT82E-18	IITA	0	0	0	0	0	0	0	1	1	High yielding under drought; early maturing, light‐brown seed; photoperiod insensitive; Broadly adapted, resistant to root‐knot nematode
IT84S-2049	IITA	0	0	0	0	0	0	0	1	1	High yielding under drought; brown‐eye seed; erect growth habit; Resistant to aphid, bacterial blight, viruses and root‐knot nematode
IT84S-2246	IITA	0	0	0	0	0	0	0	1	1	High yielding under drought; dark‐brown seed;Resistant to aphid, bacterial blight, viruses and root‐knot nematode
IT89KD-288	IITA	0	0	0	0	0	0	0	1	1	High yielding under drought in Burkina Faso and Nigeria; brown‐eye seed; photoperiod sensitive; Resistant to root‐knot nematode
IT93K-503-1	IITA	0	0	0	0	0	0	0	1	1	High yielding under drought in Senegal; brown‐eye seed; stay‐green under drought; resistant to nematodes, Fusarium wilt and Macrophomina
Suvita2	Burkina Faso	0	0	0	0	0	0	0	1	1	High yielding under drought in Senegal, large dark‐brown seed, resistant to Striga, foliar thrips and Macrophomina disease
Number of parents per set		18	16	12	18	22	14	24	8
* number of times a line appears as a parent among sets
1 = line used as a parent in a particular set; 0 = Line not used as a parent in a particular set
UCR = University of California Riverside
IITA= Internatioal Institute of Tropical Agriculture
