# Supplementary material for: Genetic worth of multiple sets of cowpea breeding lines destined for advanced yield testing
Source: Euphytica. 2021 Jan 29;217(2):30. doi: 10.1007/s10681-020-02763-y (PMC7846544; doi:10.1007/s10681-020-02763-y)
Supplement: Supplementary file 5 — Supplementary file5 (txt 3 kb) [file 10681_2020_2763_MOESM5_ESM.txt]

##############################################################################################################
Genetic worth of multiple sets of cowpea breeding lines destined for advanced yield testing
Patrick Obia Ongom1, #, Christian Fatokun2, Abou Togola1, Oyebode Gideon Oluwaseye1, Ahmad Mansur1, 
Ishaya Daniel Jockson1, Garba Bala1, Boukar Ousmane1
1International Institute of Tropical Agriculture (IITA), Kano, Nigeria
2International Institute of Tropical Agriculture (IITA), Ibadan, Nigeria
correspondence; 
#E-mail: P.Ongom@cgiar.org 
ORCID: https://orcid.org/0000-0002-5303-3602 
Address: IITA Kano station, PMB 3112, Kano, Nigeria
################################################################################################################## 
#Supplementary File 2 R-scripts
############################################################

##Between sets anaysis
##Read data
SETS = read.csv("PRELIMS_SETS_MERGED.csv", header=T)
str(SETS)

##Between sets box lot comparision 
boxplot(GY~SET, cex.axis=0.75, 
        col=c("gold","green","purple","red","blue","yellow","pink","brown"),
        notch = TRUE,varwidth = TRUE,
        horizontal=F,axes=T,range=2,outline=FALSE,SETS)

##models for between sets ANOVA (correct F-test conducted in excell using F-dist() function)
library(agricolae)
anovaY_mod<-lm(GY~SET+LOC+(SET:LOC)+(GENO%in%SET)+(GENO%in%SET:LOC),data=SETS)
anova(anovaY_mod)
ANOVA=aov(anovaY_mod)
cv.model(ANOVA)

#############################################
##Within sets anaysis;each set at a time
##Read data
PRELIM_1 = read.table("PRELIM_1_19_MJB-SHK_COMB.txt", header=T)
str(PRELIM_1)
head(PRELIM_1)
tail(PRELIM_1)
#converting variables to factors 
PRELIM_1$ REP <- factor(PRELIM_1$ REP)
PRELIM_1$ BLOCK <- factor(PRELIM_1$ BLOCK)

## Examine distribution of data
hist(GY, col="gold",main="Histogram: Seed Yield(Kg/ha)",PRELIM_1)
boxplot(gy~LOC, xlab="Location", ylab="Seed Yield (Kg/ha)", 
        main="Box plot:Seed Yield", col="gold")

## Fitting the model for within sets ANOVA (correct F-test conducted in excell using F-dist() function)
library(agricolae)
Model_SY = lm(GY~LOC+(REP%in%LOC)+(BLOCK%in%REP%in%LOC)+GENO+GENO*LOC,DATA=PRELIM_1)
summary(Model_SY)
ANOVA=aov(Model_SY)
summary (ANOVA)
cv.model(ANOVA) #coefficient of variation

##standard error of mean (SEM)
df=df.residual(anova) #denominator df
     MSerror<-deviance(anova)/df ## is the error MS
     sd=sqrt(MSerror) # is the standard deviation
     g=80 #number of genotypes tested 
     r=2 #number of replications
     l=2 #number of locations
     n1=r*l #number of observations used to estimate means of GENO term
     n2=r #number of observations used to estimate means of GENO*LOC term
     SEMg= sd/sqrt(n1) #standard error of mean for GENO term 
     SEMgxe= sd/sqrt(n2) #standard error of mean for GENO*LOC term
     print(SEMg)
     print(SEMgxe)

## REML mixed model for within sets variance components
library(lme4)
varcomp_SY=lmer(GY~ (1|LOC)+(1|LOC:REP)+(1|LOC:REP:BLOCK)+(1|GENO)+(1|GENO:LOC),data=PRELIM_1)
summary(varcomp_SY)

###############################################################
##3.Principal component anaysis
##Read PCA data
prelim1<-read.table("PRELIM_1_19_PCA.txt", header=T)
head(prelim1)
library(ggbiplot)
## generate PCAs
prelim1.pca<-prcomp(prelim1)
summary(prelim1.pca)
str(prelim1.pca)
#Crete groups by seed yield  
prelim1.groups <- c(rep("Yield >1.500kg/ha", 16), 
rep("yield 1000-1400kg/ha",43),
rep("yield < 1000kg/ha", 20))
## Run ggbiplot
ggbiplot(prelim1.pca,ellipse=TRUE, groups=prelim1.groups,
obs.scale = 0.05, var.scale = 0.05,var.axes=T)+
  scale_color_discrete(name = '')+
  ggtitle("PCA of prelim1")+
  theme_minimal()+
  theme(legend.position = "bottom")
